# Supplementary material for: Exact p-values for pairwise comparison of Friedman rank sums, with application to comparing classifiers
Source: BMC Bioinformatics. 2017 Jan 25;18:68. doi: 10.1186/s12859-017-1486-2 (PMC5267387; doi:10.1186/s12859-017-1486-2)
Supplement: Additional file 6: — Computation of p-values presented in Table 6. A.zip file providing the R code to reproduce the exact p-values presented in Table 6. (ZIP 1 kb) [file 12859_2017_1486_MOESM6_ESM.zip]

Archive with 1 entries (1 files):
- computation pvalues table 6.R
