# Supplementary material for: Exact p-values for pairwise comparison of Friedman rank sums, with application to comparing classifiers
Source: BMC Bioinformatics. 2017 Jan 25;18:68. doi: 10.1186/s12859-017-1486-2 (PMC5267387; doi:10.1186/s12859-017-1486-2)
Supplement: Additional file 6: — Computation of p-values presented in Table 6. A.zip file providing the R code to reproduce the exact p-values presented in Table 6. (ZIP 1 kb) [file 12859_2017_1486_MOESM6_ESM.zip › computation pvalues table 6.R]

# ---------------------------------------------------------------------------------- #
#                                                                                    #
# Exact p-values for pairwise comparison of Friedman rank sums, with application to  #
# comparing classifiers                                                              #
# Eisinga, Heskes, Pelzer & Te Grotenhuis                                            # 
# BMC Bioinformatics, January 2 2017                                                 #
#                                                                                    #
# ---------------------------------------------------------------------------------- # 
#
#
# The main function 'pexactfrsd.2parts' given below computes the exact p-values for 
# MCE-euclid-FC vs PLS-AREA-time, presented in the main text in Table 6, using the 
# data by Zagar et al. [70]. The main function calls function 'part1' to compute 
# probabilities and function 'part2' to compute p-values, and calculates the exact 
# p-value for the incomplete data using the method described in the manuscript. 


pexactfrsd.2parts <- function(d,k1,n1,k2,n2) {
 result  <- 0 
 i1 <- n1*(k1-1)
 for (i in -i1:+i1){ 
  result <- result + part1(i,k1,n1) * part2(d-i,k2,n2) 
  } 
 return(as.numeric(result))
}

part1 <- function(d,k,n) {
 result <- 0
 sum2   <- 0 
  for (h in 0:n){ 
    sum1 <- choose(n,h) / (k^h * (1-k)^n)
    sum2 <- 0 
    for (i in 0:h){
    for (j in 0:h){
     if (k*(i-j)-d-h >= 0) {
      sum2 <- sum2 + (-1)^(i-j) * choose(h,i) * choose(h,j) * 
                                  choose(k*(i-j)-d+h-1,k*(i-j)-d-h)
      }}}
  result <- result + sum1 * sum2  
  } 
 return(as.numeric(result))
}

part2 <- function(d,k,n) {
 result <- 0
 sum2   <- 0
  for (h in 0:n){ 
    sum1 <- choose(n,h) / (k^h * (1-k)^n)
    sum2 <- 0 
    for (i in 0:h){
    for (j in 0:h){
     if (k*(i-j)-d-h >= 0) {
      sum2 <- sum2 + (-1)^(i-j) * choose(h,i) * choose(h,j) * 
                                  choose(k*(i-j)-d+h,k*(i-j)-d-h)
      }}}
  result <- result + sum1 * sum2  
  } 
 return(as.numeric(2*result))
}


# Data Zagar et al. [70]
# ----------------------

k=12;n=9 
k1=12;n1=9
k2=10;n2=1

# P-values excluding GDS2688
# --------------------------

d=37

# unadjusted p-values
unadj <- part2(d=d,k=k,n=n)

# Bonferroni-adjusted p-values for N x 1 comparison
BonfadjNx1 <- part2(d=d,k=k,n=n) * (k-1)

# Bonferroni-adjusted p-values for N x N comparison
BonfadjNxN <- part2(d=d,k=k,n=n) * choose(k,2)


# P-values including GDS2688
# --------------------------

d=46

# unadjusted p-values
c21 <- pexactfrsd.2parts(d=d,k1=k1,n1=n1,k2=k2,n2=n2)

# Bonferroni-adjusted p-values for N x 1 comparison
c22 <- pexactfrsd.2parts(d=d,k1=k1,n1=n1,k2=k2,n2=n2) * (k-1)

# Bonferroni-adjusted p-values for N x N comparison
c23 <- pexactfrsd.2parts(d=d,k1=k1,n1=n1,k2=k2,n2=n2) * choose(k,2)


# Print out of results presented in Table 6 
# ------------------------------------------

rbind(cbind(unadj,BonfadjNx1,BonfadjNxN),cbind(c21,c22,c23))


# ----------------------------------- End of file ---------------------------------- #
